# Supplementary material for: Exploring Simple Drug Scaffolds from the Generated Database Chemical Space Reveals a Chiral Bicyclic Azepane with Potent Neuropharmacology
Source: J Med Chem. 2025 Apr 24;68(9):9176–201. doi: 10.1021/acs.jmedchem.4c02549 (PMC12067442; doi:10.1021/acs.jmedchem.4c02549)
Supplement: Supplementary file 2 — jm4c02549_si_002.csv [file jm4c02549_si_002.csv]

Cpd	SMILES	% Inhibition @ 10 µM on NET	% Inhibition @ 100 nM on NET	% Inhibition @ 10 nM on NET	% Inhibition @ 10 µM on DAT	% Inhibition @ 100 nM on DAT	% Inhibition @ 10 µM on SERT	% Inhibition @ 100 nM on SERT	IC50 (nM) NET	IC50 (nM) DAT	IC50 (nM) SERT	IC50 (nM) sigma-1R	ACHe (5 µM)	Cannabinoid (5 µM)	Cannabinoid 2 (5 µM)	HEK-Gly-RA1 (5 µM)	Dopamine D1 (5 µM)	Dopamine D2s (5 µM)	Dopamine D2L (5 µM)	Dopamine D3 (5 µM)	Glutamate Ion Channel (5 µM)	Glycine Ion Channel (5 µM)	hERG (5 µM)	Histaminic H1 (5 µM)	Histaminic H2	Histaminic H3 (5 µM)	Muscarinic M1 (5 µM)	Muscarinic M2 (5 µM)	?-opioid (5 µM)	?-opioid (5 µM)	?-opioid (5 µM)	Serotonin 5-HT 1A (5 µM)	Serotonin 5-HT 1B (5 µM)	Serotonin 5-HT 2A (5 µM)	Serotonin 5-HT 2B (5 µM)	Serotonin 5-HT 3 (5 µM)
2a	[C@@H]1(CCN2)[C@H]2CCCCN1	1.7			6.4		7.6
2b	[C@@H]1(CCN2)[C@@H]2CCCCN1	3			13.6		-1.9
3a	[C@@H]1(CCCN2)[C@H]2CCCCN1	-11.5			7.8		-3.5
3b	[C@@H]1(CCCN2)[C@@H]2CCCCN1	8.8			-5.2		11.8
4b	[C@@H]1(CCCCN2)[C@@H]2CCCCN1	-7.1			-0.5		-1
17a	[C@@H]1(CCN2CC3=CC=CC=C3)[C@H]2CCCCN1	21.7			78.3		21.4
17b	[C@@H]1(CCN2CC3=CC=CC=C3)[C@@H]2CCCCN1	10.8			89		13.7
27a	[C@@H]1(CCCN2CC3=CC=CC=C3)[C@H]2CCCCN1	13.9			85.5		87.7
27b	[C@@H]1(CCCN2CC3=CC=CC=C3)[C@@H]2CCCCN1	-5.1			19.4		6.9
(R,R)-1a	[C@H]12NCC[C@H]1N(CC3=CC=CC=C3)CCCC2	99.4	64.2	7.6	97.2	29.8	95.9	26.3	60	230	250	110	3.8	-13.4	11.9	4	3.5	11.7	-0.3	6.1	7.5	28.3	12.2	-4.3	-2	8.6	78.7	28.5	13.3	17.6	47.6	18.9	-19.8	-0.9	29.7	5.2
(S,S)-1a	[C@@H]12NCC[C@@H]1N(CC3=CC=CC=C3)CCCC2	88.7	32.7	-3.4	94.4		91		1600
1b	[C@@H]1(CCN2)[C@@H]2CCCCN1CC3=CC=CC=C3	82.3			81.8		68.6
40a	[C@@H]1(CCCN2)[C@H]2CCCCN1CC3=CC=CC=C3	88.7			94.4		91
40b	[R]N1CCC[C@@H]2[C@@H]1CCCCN2CC3=CC=CC=C3	60			41		71
44b	[C@@H]1(CCCCN2)[C@@H]2CCCCN1CC3=CC=CC=C3	31.5			74.9		59.4
(R,R)-58	ClC(C=C1)=CC=C1CN2CCCC[C@@H]3[C@H]2CCN3		6.4	-15.2		12		78.2
(R,R)-59	ClC1=CC(CN2CCCC[C@@H]3[C@H]2CCN3)=CC=C1.[(R,R)]		97.1	55.9		74.9		98
(R,R)-60	ClC1=CC=CC=C1CN2CCCC[C@@H]3[C@H]2CCN3		83.4	24		37.5		69.1
(R,R)-61	BrC1=CC(CN2CCCC[C@@H]3[C@H]2CCN3)=CC=C1		91.4	56.7		58		96.9
(R,R)-62	ClC1=C(Cl)C(CN2CCCC[C@@H]3[C@H]2CCN3)=CC=C1		96.4	74.8		15.4		97.8
(R,R)-63	ClC1=CC(CN2CCCC[C@@H]3[C@H]2CCN3)=CC(Cl)=C1		93.7	63.4		89		99.7
							47.8		68.2
